# Supplementary material for: Effect of Fortified Formula on Growth and Nutritional Status in Young Children: A Systematic Review and Meta-Analysis
Source: Nutrients. 2022 Nov 28;14(23):5060. doi: 10.3390/nu14235060 (PMC9737957; doi:10.3390/nu14235060)
Supplement: Supplementary file 1 [file nutrients-14-05060-s001.zip]

Archive with 1 entries (1 files):
- nutrients-2023167-supplementary.pdf
